# Supplementary material for: New Morphological, Distribution, and Ecological Data on Scabiosa garganica (Caprifoliaceae), a Poorly Known Species of the Italian Flora, with Evaluation of Its Conservation Status and Typification of the Name
Source: Plants (Basel). 2023 May 8;12(9):1915. doi: 10.3390/plants12091915 (PMC10181435; doi:10.3390/plants12091915)
Supplement: Supplementary file 1 [file plants-12-01915-s001.zip]

Archive with 1 entries (1 files):
- plants-2386044-supplementary.xlsx
