# Supplementary material for: New Morphological, Distribution, and Ecological Data on Scabiosa garganica (Caprifoliaceae), a Poorly Known Species of the Italian Flora, with Evaluation of Its Conservation Status and Typification of the Name
Source: Plants (Basel). 2023 May 8;12(9):1915. doi: 10.3390/plants12091915 (PMC10181435; doi:10.3390/plants12091915)
Supplement: Supplementary file 1 [file plants-12-01915-s001.zip › plants-2386044-supplementary.xlsx]

## Sheet: Table S1
Supplementary material_Table S1
Collecting sites of Scabiosa garganica samples used for the present research.
Site Nr.	Site name	Habitat	Plant community/companion species	Coordinates N	Coordinates E	Exposure	Altitude (m a.s.l.)
1	Road Monte Sant'Angelo - Manfredonia	Earthy terrace on a dry rocky side in an artificial pine forest of Pinus halepensis	Garrigue of Rosmarinus officinalis, together with (on rocks) Lomolosia crenata subsp. dallaportae and Inula verbascifolia	41.6952209'	15.9689135'	South-Est	670
2	Road Monte Sant'Angelo - Manfredonia	Earthy dry and rocky detrital escarpment at the border of an artificial pine forest of Pinus halepensis	Garrigue of Rosmarinus officinalis, together with (on rocks) Lomelosia crenata subsp. dallaportae	41.6860032'	15.9694204'	South-Est	420
3	Monte Saraceno slope (Mattinata)	Earthy dry rocky terrace in an abandoned olive grove transformed in a Pinus halepensis’ pine forest hit by fire	Phagnalon rupestre subsp. rupestre, Centaurea subtilis, Cistus salvifolius, Cistus monspeliensis, Inula verbascifolia	41.6951858'	16.049497'	North-West	255
4	Road Monte Sant'Angelo - Mattinata	Dry rocky side, border of a Pinus halepensis’ pine forest hit by fire	Phagnalon rupestre subsp. rupestre, Centaurea subtilis, Cistus creticus subsp. eriocephalus, Cistus monspeliensis	41.6914163'	16.0396290'	North-Est	350
5	Road Monte Sant'Angelo - Mattinata	Dry rocky mountain side, border of a clearing in a Pinus halepensis pine forest	Phagnalon rupestre subsp. rupestre, Centaurea subtilis, Cistus creticus subsp. eriocephalus, Cistus monspeliensis	41.7002469'	16.0377509'	North	497
6	Monte Pucci (Peschici)	Eastern side, in coves of land within a rocky framework in a clearing of Pinus halepensis’ pine forest hit by a fire (2007) inside a Cistus salvifolius shrubland	Cistus salvifolius, Campanula garganica, Coronilla juncea	41.9449651'	15.9963686'	North-West	100
7	Coppa di Cielo (Peschici)	Coves of land within a rocky framework in a clearing of Pinus halepensis’ pine forest hit by a fire (2007) inside a Cistus salvifolius shrubland	Cistus salvifolius, Campanula garganica, Centaurea subtilis,	41.9340153'	16.0305325'	South-Est	120
			Brachypodium retusum
8	Near Calalunga beach	Coves of land within a rocky framework in a clearing of Pinus halepensis’ pine forest hit by a fire (2007) inside a Cistus salvifolius shrubland	Cistus salvifolius, Campanula garganica, Centaurea subtilis, Brachypodium retusum	41.9353904’	16.0538179’	South-Est	130
9	Near Sfinale marsh (Peschici)	Coves of land within a rocky framework in a clearing of Pinus halepensis’ pine forest hit by a fire (2007) inside a Cistus salvifolius shrubland	Cistus salvifolius, Campanula garganica, Centaurea subtilis, Brachypdsium retusum	41.9384815'	16.0727312'	North-Est	20

## Sheet: Table S2
Supplementary material_Table S2
Dataset composed by all the measurements carried out on Scabiosa garganica, S. holosericea and S. taygetea.
		Basal leaf				Cauline leaves							Plant dimension	Inflorescence		Flower heads	Flower peduncles	Scapes qty.
		Id. leaf	Length (cm)	Width (cm)	Petiole	Apical segment		Lateral segment		Lateral lobes qty.	Total leaf
					Length (cm)	Length (cm)	Width (cm)	Length (cm)	Width (cm)		Length (cm)	Width (cm)	Height (cm)	Id. head	Diameter (cm)	Nr. per plant	Length (cm)
Scabiosa garganica
Individual Id. and site Nr.
1	Station 1	F 1	2.77	4.02	3.47	3.37	2.21	1.02	0.67	3	5.7	2.27	55	C 1	2.4	8	7	5
1	Station 1	F 2	2.03	3.13	2.47	2.86	2.19	0.98	0.65	4	5.58	2.28	-	C 2	-	-	26	-
1	Station 1	F 3	1.92	3.07	2.52	2.29	1.92	0.76	0.18	3	5.06	1.96	-	C 3	-	-	6	-
1	Station 1	-	-	-	-	-	-	-	-	-	-	-	-	-	-	-	7	-
2	Station 1	F 1	6.74	3.37	5.87	3.09	0.5	0.27	0.06	2	4.05	0.49	80	C 1	3.2	3	22	2
2	Station 1	F 2	6.87	3.87	6.58	2.05	1.2	0.93	0.23	4	3.22	1.85	-	C 2	-	-	21	-
2	Station 1	F 3	6.49	3.59	4.42	-	-	-	-	-	-	-	-	C 3	-	-	13	-
2	Station 1	-	-	-	-	-	-	-	-	-	-	-	-	-	-	-	-	-
3	Station 1	F 1	3.37	5.32	5.07	4.6	2.41	1.46	0.7	6	6.68	2.49	68	C 1	2.5	7	15	3
3	Station 1	F 2	2.06	4.95	4.51	3.92	1.78	1.67	0.68	6	5.94	2.83	-	C 2	-	-	26	-
3	Station 1	F 3	2.58	4.7	4.12	2.98	1.17	1.56	0.66	5	4.68	3.22	-	C 3	-	-	13	-
3	Station 1	-	-	-	-	-	-	-	-	-	-	-	-	-	-	-	9	-
4	Station 1	F 1	2.92	4.48	2.77	2.3	1.53	0.56	0.21	4	3.69	1.41	56	C 1	3	2	18	4
4	Station 1	F 2	2.52	3.57	4.05	1.93	1.47	0.78	0.31	4	3.51	1.36	-	C 2	-	-	7	-
4	Station 1	F 3	2.48	3.99	2.87	1.41	0.48	0.61	0.12	4	3.41	1.37	-	C 3	-	-	-	-
5	Station 1	F 1	2.52	3.98	3.44	2.92	2.47	1.23	0.62	4	6.08	2.68	90	C 1	3.3	4	18	6
5	Station 1	F 2	2.87	3.78	3.8	3.13	2.22	1.04	0.46	4	5.41	2.29	-	C 2	-	-	29	-
5	Station 1	F 3	2.32	3.68	254	0.97	0.24	0.91	0.21	6	3.51	1.74	-	C 3	-	-	7	-
5	Station 1	-	-	-	-	-	-	-	-	-	-	-	-	-	-	-	17	-
6	Station 1	F 1	4.47	2.31	4.34	2.53	2.34	1.47	0.75	6	6.27	2.69	70	C 1	3	5	15	2
6	Station 1	F 2	4.28	2.3	4.24	2.51	1.87	1.34	0.64	6	5.46	2.29	-	C 2	-	-	9	-
6	Station 1	F 3	4.24	2.77	4.52	3.43	1.82	1.16	0.47	4	4.65	2.19	-	C 3	-	-	11	-
6	Station 1	-	-	-	-	-	-	-	-	-	-	-	-	-	-	-	11	-
7	Station 1	F 1	4	2.46	2.47	3.15	2.62	1.53	0.97	7	4.93	3.35	90	C 1	2.4	61	40	12
7	Station 1	F 2	4.58	2.82	451	2.31	1.51	1.03	4.65	8	3.87	2.26	-	C 2	1.6	-	22	-
7	Station 1	F 3	5.12	3.35	5.04	3.17	1.32	1.09	0.13	5	4.34	2.05	-	C 3	2.5	-	8	-
7	Station 1	-	-	-	-	-	-	-	-	-	-	-	-	-	-	-	20	-
8	Station 1	F 1	6.86	3.22	4.64	2.66	1.44	1.2	0.45	8	3.83	1.84	79	C 1	2.3	14	25	4
8	Station 1	F 2	4.57	2.02	5.79	1.85	1.02	0.99	0.38	8	3.38	2.32	-	C 2	-	-	14	-
8	Station 1	F 3	5.74	2.72	4.44	2.39	0.44	0.88	0.12	5	3.12	1.68	-	C 3	-	-	10	-
8	Station 1	-	-	-	-	-	-	-	-	-	-	-	-	-	-	-	7	-
9	Station 1	F 1	6.44	3.05	5.8	3.53	2.14	1.48	0.67	8	5.19	2.22	93	C 1	2.7	30	28	4
9	Station 1	F 2	6.88	2.77	5.75	2.14	1.3	1.68	0.71	10	4.65	3.05	-	C 2	-	-	10	-
9	Station 1	F 3	3.71	1.57	1.24	2.94	0.43	0.95	0.13	6	4.81	2.29	-	C 3	-	-	18	-
9	Station 1	-	-	-	-	-	-	-	-	-	-	-	-	-	-	-	17	-
10	Station 1	F 1	6.44	2.75	5.64	3.04	1.77	1.52	0.74	9	4.72	3.77	80	C 1	2.7	24	27	4
10	Station 1	F 2	3.95	1.97	4.85	2.84	0.92	1.36	0.54	7	4.24	3	-	C 2	2.4	-	16	-
10	Station 1	F 3	5.45	2.42	4.5	2.62	0.53	1.02	0.12	5	4	2.12	-	C 3	2.5	-	13	-
10	Station 1	-	-	-	-	-	-	-	-	-	-	-	-	-	-	-	7	-
1	Station 2	F 1	-	-	-	5.16	2.92	1.69	0.93	4	8.7	3.3	53	C 1	3	5	20	2
1	Station 2	F 2	-	-	-	3.04	1.79	1.77	0.7	8	7.05	3.45	-	C 2	3.3	-	4	-
1	Station 2	F 3	-	-	-	1.9	1.17	1.45	0.5	10	4.39	2.86	-	C 3	-	-	9	-
1	Station 2	-	-	-	-	-	-	-	-	-	-	-	-	-	-	-	10	-
2	Station 2	F 1	-	-	-	-	-	-	-	-	-	-	-	C 1	3.4	-	-	-
2	Station 2	F 2	-	-	-	-	-	-	-	-	-	-	-	C 2	2.7	-	-	-
2	Station 2	F 3	-	-	-	-	-	-	-	-	-	-	-	C 3	1.9	-	-	-
3	Station 2	F 1	2.47	5.65	3.86	2.48	2	1.51	0.66	10	4.86	3.44	55	C 1	2.9	8	7	6
3	Station 2	F 2	2.45	5.31	3.21	2.12	1.6	1.5	0.48	10	4.05	2.85	-	C 2	-	-	19	-
3	Station 2	F 3	2.33	4.79	2.88	2.03	0.35	1.77	0.25	10	4.36	3.16	-	C 3	-	-	7	-
4	Station 2	F 1	2.87	5.28	3.35	4.93	1.94	0.31	0.06	7	6.98	0.86	65	C 1	2.3	15	22	6
4	Station 2	F 2	2.16	4.31	4.27	5.33	1.91	0.72	0.13	4	6.68	1.12	-	C 2	-	-	5	-
4	Station 2	F 3	1.94	3.91	3.8	4.99	2.05	0.81	0.13	6	6.99	1.35	-	C 3	-	-	7	-
4	Station 2	-	-	-	-	-	-	-	-	-	-	-	-	-	-	-	13	-
5	Station 2	F 1	2.83	1.04	1.08	2.37	0.94	0.6	0.19	6	3.71	1.13	42	C 1	2.3	2	13	2
5	Station 2	F 2	3.3	1.32	1.02	0.58	0.25	0.33	0.1	14	3.22	1.44	-	C 2	-	-	8	-
5	Station 2	F 3	4.33	1.45	2.29	2.13	0.09	0.82	0.07	7	3.17	1.66	-	C 3	-	-	-	-
6	Station 2	F 1	-	-	-	3.24	2.24	1.89	0.86	12	6.34	4.31	60	C 1	3.3	15	34	4
6	Station 2	F 2	-	-	-	2.35	1.76	1.99	1.12	12	5.24	3.82	-	C 2	2.3	-	18	-
6	Station 2	F 3	-	-	-	2.62	1.55	2.03	0.95	9	5.49	3.66	-	C 3	-	-	15	-
6	Station 2	-	-	-	-	-	-	-	-	-	-	-	-	-	-	-	6	-
7	Station 2	F 1	3.76	7.49	4.1	3.13	2	1.09	0.55	7	4.55	2.1	60	C 1	3	5	26	4
7	Station 2	F 2	3.29	8.01	3.28	1.24	0.7	0.77	0.24	11	2.44	1.58	-	C 2	-	-	8	-
7	Station 2	F 3	2.97	6.97	3.07	-	-	-	-	-	-	-	-	C 3	-	-	9	-
7	Station 2	-	-	-	-	-	-	-	-	-	-	-	-	-	-	-	6	-
8	Station 2	F 1	-	-	-	4.14	3.36	1.76	0.79	10	9.47	3.77	60	C 1	2.9	8	11	4
8	Station 2	F 2	-	-	-	3.27	2.44	1.87	0.76	8	6.73	3.35	-	C 2	-	-	6	-
8	Station 2	F 3	-	-	-	1.09	0.59	1.17	0.41	10	3.16	2.23	-	C 3	-	-	20	-
8	Station 2	-	-	-	-	-	-	-	-	-	-	-	-	-	-	-	9	-
9	Station 2	F 1	2.96	9.21	5.08	3.23	1.96	0.88	0.44	4	5.38	1.91	55	C 1	3.9	8	16	7
9	Station 2	F 2	-	-	-	2.79	1.56	0.87	0.41	5	4.88	1.88	-	C 2	-	-	34	-
9	Station 2	F 3	-	-	-	2.65	1.73	1.16	0.41	4	4.45	2.01	-	C 3	-	-	9	-
9	Station 2	-	-	-	-	-	-	-	-	-	-	-	-	-	-	-	14	-
10	Station 2	F 1	1.98	4.32	4.82	1.89	1.03	0.21	0.06	2	2.9	1.07	50	C 1	2.8	2	7	3
10	Station 2	F 2	2.05	3.95	3.78	1.7	0.92	0.77	0.38	5	3.12	1.25	-	C 2	-	-	5	-
10	Station 2	F 3	1.98	4.18	2.8	1.14	0.82	0.39	0.4	4	1.97	0.92	-	C 3	-	-	-	-
10	Station 2	-	-	-	-	-	-	-	-	-	-	-	-	-	-	-	-	-
1	Station 3	F 1	2.11	4.23	3.14	4.15	2.21	1.1	0.48	4	5.8	2.16	60	C 1	3	99	20	15
1	Station 3	F 2	1.86	4.42	3.35	3.08	1.16	1	0.33	8	4.05	3.15	-	C 2	2.9	-	19	-
1	Station 3	F 3	1.81	4.22	3.15	3.47	1.91	1.13	0.35	6	4.52	2.38	-	C 3	3.3	-	8	-
1	Station 3	-	-	-	-	-	-	-	-	-	-	-	-	-	-	-	8	-
2	Station 3	F 1	2.14	3.57	3.05	5.3	2.65	1.97	0.72	6	7.32	4.17	50	C 1	3	146	19	16
2	Station 3	F 2	2.16	4.52	3.84	2.52	1.07	1.08	0.35	6	3.3	1.93	-	C 2	3.4	-	34	-
2	Station 3	F 3	-	-	-	3.05	0.87	1.4	0.32	4	3.82	2.75	-	C 3	3.3	-	14	-
2	Station 3	-	-	-	-	-	-	-	-	-	-	-	-	-	-	-	14	-
3	Station 3	F 1	4.6	2.98	2.87	3.66	2.46	1.16	0.54	4	6.32	2.46	65	C 1	3.3	15	14	2
3	Station 3	F 2	2.4	1.39	1.29	2.26	0.18	0.95	0.35	6	4.1	2.47	-	C 2	2.7	-	8	-
3	Station 3	F 3	-	-	-	2.3	1.81	1	0.49	8	4.34	2.22	-	C 3	-	-	10	-
3	Station 3	-	-	-	-	-	-	-	-	-	-	-	-	-	-	-	13	-
4	Station 3	F 1	2.8	3.01	1.86	2.3	1.39	0.62	0.38	5	3.98	1.41	48	C 1	3	3	23	4
4	Station 3	F 2	1.44	1.68	1.49	1.9	1.21	0.68	0.31	6	3.2	1.29	-	C 2	-	-	12	-
4	Station 3	F 3	-	-	-	1.47	0.88	0.63	0.24	6	2.83	0.97	-	C 3	-	-	10	-
5	Station 3	F 1	4.68	5.39	4.08	2.65	1.59	0.74	0.18	4	3.67	1.59	59	C 1	3.3	29	15	11
5	Station 3	F 2	3.28	3.05	2.85	2.95	1.5	0.93	0.28	6	3.86	1.79	-	C 2	2.2	-	14	-
5	Station 3	F 3	-	-	-	1.89	1.05	1.12	0.33	7	3.05	2.07	-	C 3	3	-	13	-
5	Station 3	-	-	-	-	-	-	-	-	-	-	-	-	-	-	-	12	-
6	Station 3	F 1	2.58	4.69	2.32	5.47	2.19	1.02	0.38	6	6.87	1.94	36	C 1	2.9	31	12	5
6	Station 3	F 2	1.6	4.06	2.31	3.75	1.71	1.26	0.53	8	9.42	2.29	-	C 2	3.4	-	6	-
6	Station 3	F 3	-	-	-	2.02	1.02	1.21	0.36	12	3.85	3.17	-	C 3	-	-	15	-
6	Station 3	-	-	-	-	-	-	-	-	-	-	-	-	-	-	-	16	-
7	Station 3	F 1	2.43	3.79	5.13	2.81	1.26	0.85	0.12	6	3.73	1.63	55	C 1	1.9	15	19	9
7	Station 3	F 2	2.18	3.47	4.7	2.3	1.07	0.81	0.19	4	3.09	1.41	-	C 2	1.5	-	8	-
7	Station 3	F 3	2.43	3.17	3.36	2.11	0.92	0.62	0.14	4	2.78	1.06	-	C 3	-	-	13	-
7	Station 3	-	-	-	-	-	-	-	-	-	-	-	-	-	-	-	16	-
8	Station 3	F 1	2.37	3.67	3.38	3.14	2.6	1.19	0.74	4	7.29	2.61	48	C 1	1.5	13	13	14
8	Station 3	F 2	2.48	4.03	4.55	3.09	2.48	1.08	0.77	4	6.84	2.31	-	C 2	-	-	10	-
8	Station 3	F 3	2.53	4.19	4.36	1.9	1.6	0.95	0.58	10	3.4	2.04	-	C 3	-	-	9	-
8	Station 3	-	-	-	-	-	-	-	-	-	-	-	-	-	-	-	10	-
9	Station 3	F 1	3.1	4.7	6.06	4.53	3.21	1.22	0.73	7	9.21	2.36	40	C 1	2.5	5	7	2
9	Station 3	F 2	2.44	3.83	4.07	3.75	2.34	0.94	0.48	6	6.48	1.9	-	C 2	-	-	5	-
9	Station 3	F 3	2.37	3.84	3.06	2.17	1.49	0.91	0.35	8	3.81	1.89	-	C 3	-	-	9	-
9	Station 3	-	-	-	-	-	-	-	-	-	-	-	-	-	-	-	12	-
10	Station 3	F 1	3.33	1.96	2.96	2.31	1.54	1.04	0.59	7	5.51	1.97	49	C 1	3	20	16	7
10	Station 3	F 2	2.79	1.4	2.66	2.58	1.68	1.09	0.41	4	4.87	2.14	-	C 2	-	-	18	-
10	Station 3	F 3	4.73	2.1	3.61	3.63	1.14	0.91	0.24	4	4.29	1.75	-	C 3	-	-	30	-
10	Station 3	-	-	-	-	-	-	-	-	-	-	-	-	-	-	-	10	-
1	Station 4	F 1	-	-	-	3.53	2.32	1.58	0.68	8	6.55	3.21	65	C 1	2.5	68	14	17
1	Station 4	F 2	-	-	-	2.59	1.33	1.58	0.54	12	6.65	3.72	-	C 2	2.3	-	19	-
1	Station 4	F 3	-	-	-	3.07	1.16	1.46	0.52	11	6.04	3.87	-	C 3	2.2	-	17	-
1	Station 4	-	-	-	-	-	-	-	-	-	-	-	-	-	-	-	5	-
2	Station 4	F 1	2.69	4.37	3.52	3.44	2.5	1.25	0.75	10	6.33	2.86	25	C 1	2.3	4	12	2
2	Station 4	F 2	2.32	4.31	3.16	2.4	1.53	1.01	0.47	10	4.2	2.13	-	C 2	2.4	-	13	-
2	Station 4	F 3	1.62	3.55	4.09	1.8	0.96	0.45	0.14	4	2.61	0.99	-	C 3	-	-	10	-
2	Station 4	-	-	-	-	-	-	-	-	-	-	-	-	-	-	-	6	-
3	Station 4	F 1	2.45	4.78	3.97	3.53	2.28	1.58	0.63	10	6.09	2.96	60	C 1	3	63	17	11
3	Station 4	F 2	2.6	3.14	2.94	2.59	1.62	1.35	0.51	10	5.1	2.78	-	C 2	3.2	-	18	-
3	Station 4	F 3	2.03	3.72	3.63	2.4	1.32	1.24	0.45	10	5.16	3.04	-	C 3	3	-	7	-
3	Station 4	-	-	-	-	-	-	-	-	-	-	-	-	-	-	-	18	-
4	Station 4	F 1	1.67	3.29	4.15	3.19	1.67	1.12	0.32	8	4.78	2.24	32	C 1	2.5	2	10	1
4	Station 4	F 2	1.67	3	3.32	1.34	0.53	0.72	0.14	11	2.69	1.29	-	C 2	-	-	5	-
4	Station 4	F 3	1.66	3.54	2.95	-	-	-	-	-	-	-	-	C 3	-	-	-	-
4	Station 4	-	-	-	-	-	-	-	-	-	-	-	-	-	-	-	-	-
5	Station 4	F 1	2.41	4.34	3.75	5.33	2.36	1.2	0.45	4	8.17	2.38	50	C 1	3.3	16	10	4
5	Station 4	F 2	2.42	4.11	4.19	3.22	2.72	1.79	0.77	10	6.42	3.96	-	C 2	3.2	-	28	-
5	Station 4	F 3	2.37	2.91	2.76	2.62	1.68	1.99	0.75	6	5.57	3.77	-	C 3	-	-	6	-
5	Station 4	-	-	-	-	-	-	-	-	-	-	-	-	-	-	-	9	-
6	Station 4	F 1	-	-	-	2.23	1.41	1.27	0.64	13	5.76	3.13	23	C 1	2.9	6	11	1
6	Station 4	F 2	-	-	-	1.07	0.82	1.14	0.47	6	4.01	2.16	-	C 2	2.5	-	10	-
6	Station 4	F 3	-	-	-	2.65	0.78	1.06	0.36	4	3.97	2	-	C 3	2.2	-	8	-
6	Station 4	-	-	-	-	-	-	-	-	-	-	-	-	-	-	-	4	-
7	Station 4	F 1	2.41	4	4.79	3.65	2.55	1.06	0.36	3	8.42	2.4	28	C 1	3	11	7	9
7	Station 4	F 2	1.76	3.91	4.75	3.65	2.22	2.07	0.91	8	7.75	4.32	-	C 2	2.5	-	13	-
7	Station 4	F 3	2.46	3.4	3.31	-	-	-	-	-	-	-	-	C 3	-	-	11	-
7	Station 4	-	-	-	-	-	-	-	-	-	-	-	-	-	-	-	6	-
8	Station 4	F 1	3.41	5.9	3.43	4.8	2.82	1.26	0.65	4	6.62	2.25	38	C 1	2.6	10	7	1
8	Station 4	F 2	3.32	5.44	3.75	2.28	1.75	1.07	0.36	7	4.23	2.18	-	C 2	-	-	15	-
8	Station 4	F 3	1.94	3	2.37	2.26	1.26	0.79	0.3	6	3.28	1.48	-	C 3	-	-	9	-
8	Station 4	-	-	-	-	-	-	-	-	-	-	-	-	-	-	-	10	-
9	Station 4	F 1	-	-	-	3.4	2.3	1.25	0.53	6	4.8	2.4	60	C 1	3	13	10	3
9	Station 4	F 2	-	-	-	0.85	0.58	0.66	0.38	8	2.01	1.63	-	C 2	3.2	-	20	-
9	Station 4	F 3	-	-	-	0.66	0.52	0.45	0.25	6	1.32	1.03	-	C 3	-	-	8	-
9	Station 4	-	-	-	-	-	-	-	-	-	-	-	-	-	-	-	9	-
10	Station 4	F 1	-	-	-	-	-	-	-	-	-	-	-	C 1	3.4	-	17	-
10	Station 4	F 2	-	-	-	-	-	-	-	-	-	-	-	C 2	2.5	-	19	-
10	Station 4	F 3	-	-	-	-	-	-	-	-	-	-	-	C 3	-	-	11	-
10	Station 4	-	-	-	-	-	-	-	-	-	-	-	-	-	-	-	18	-
1	Station 5	F 1	2.06	4.73	3.39	2.76	1.43	1	0.55	7	4.26	1.68	47	C 1	2.5	5	13	1
1	Station 5	F 2	1.93	3.66	2.36	0.97	0.51	0.87	0.41	16	3.71	1.95	-	C 2	-	-	16	-
1	Station 5	F 3	1.67	3.14	1.69	1.07	0.48	0.83	0.29	11	3.4	2.01	-	C 3	-	-	25	-
1	Station 5	-	-	-	-	-	-	-	-	-	-	-	-	-	-	-	20	-
2	Station 5	F 1	2.5	5.79	2.14	5.76	2.23	2.25	0.31	6	7.37	2.85	78	C 1	4.3	16	26	3
2	Station 5	F 2	2.55	6.64	2.46	5.12	1	2.24	0.17	6	7.05	3.32	-	C 2	-	-	8	-
2	Station 5	F 3	2.75	6.63	3.54	2.05	0.9	0.82	0.22	4	3.68	1.77	-	C 3	-	-	10	-
2	Station 5	-	-	-	-	-	-	-	-	-	-	-	-	-	-	-	13	-
3	Station 5	F 1	-	-	-	2.81	1.69	1.2	0.34	8	4.48	2.72	50	C 1	2.4	27	13	8
3	Station 5	F 2	-	-	-	2.96	1.63	1.28	0.49	8	4.22	2.6	-	C 2	2.5	-	6	-
3	Station 5	F 3	-	-	-	1.21	0.39	1.27	0.47	10	4.78	3.32	-	C 3	-	-	10	-
3	Station 5	-	-	-	-	-	-	-	-	-	-	-	-	-	-	-	11	-
4	Station 5	F 1	1.27	3.24	3.07	4.81	1.53	0.55	0.14	6	5.87	1.47	38	C 1	3	19	10	5
4	Station 5	F 2	1.32	4.77	2.2	3.07	1.06	0.86	0.17	8	4.34	1.75	-	C 2	2.8	-	11	-
4	Station 5	F 3	1.62	3.63	2.26	2.88	0.68	0.95	0.16	10	4.65	1.83	-	C 3	-	-	4	-
4	Station 5	-	-	-	-	-	-	-	-	-	-	-	-	-	-	-	6	-
5	Station 5	F 1	2.5	4.03	2.03	2.75	1.43	0.87	0.29	6	3.84	1.66	49	C 1	2.8	20	14	5
5	Station 5	F 2	1.81	3.99	2.73	2.1	0.98	1.17	0.31	4	3.21	1.71	-	C 2	2	-	10	-
5	Station 5	F 3	2.16	3.89	2.36	1.74	0.89	0.84	0.19	8	3.01	2.12	-	C 3	-	-	11	-
5	Station 5	-	-	-	-	-	-	-	-	-	-	-	-	-	-	-	16	-
6	Station 5	F 1	-	-	-	3.74	2.19	1.18	0.42	8	5.77	1.91	57	C 1	2.7	11	25	2
6	Station 5	F 2	-	-	-	2.65	1.81	1.17	0.52	12	4.85	2.49	-	C 2	-	-	12	-
6	Station 5	F 3	-	-	-	2.59	1.58	1.15	0.42	12	4.31	2.34	-	C 3	-	-	7	-
6	Station 5	-	-	-	-	-	-	-	-	-	-	-	-	-	-	-	26	-
7	Station 5	F 1	1.38	2.48	2.27	2.22	1.49	0.61	0.16	4	4.4	1.16	43	C 1	2.6	5	8	1
7	Station 5	F 2	1.23	1.43	1.29	2.82	1.26	0.8	0.41	10	4.94	1.56	-	C 2	-	-	17	-
7	Station 5	F 3	1.07	2.08	1.6	1.87	0.78	0.87	0.15	10	3.93	1.42	-	C 3	-	-	18	-
7	Station 5	-	-	-	-	-	-	-	-	-	-	-	-	-	-	-	3	-
8	Station 5	F 1	-	-	-	2.88	2.23	1.8	0.82	12	7.04	3.3	58	C 1	3	13	15	1
8	Station 5	F 2	-	-	-	2.42	1.68	1.43	0.63	13	6.71	3.12	-	C 2	-	-	17	-
8	Station 5	F 3	-	-	-	1.69	0.54	1.17	0.36	12	5.08	3.12	-	C 3	-	-	11	-
8	Station 5	-	-	-	-	-	-	-	-	-	-	-	-	-	-	-	13	-
9	Station 5	F 1	1.79	3.89	3.08	4.55	1.75	0.71	0.14	6	7.02	1.39	55	C 1	3.2	10	9	3
9	Station 5	F 2	1.89	3.84	2.87	3.29	1.06	0.88	0.27	8	6	1.56	-	C 2	-	-	19	-
9	Station 5	F 3	1.53	3.52	2.31	1.78	0.35	0.91	0.06	10	4.11	1.69	-	C 3	-	-	8	-
9	Station 5	-	-	-	-	-	-	-	-	-	-	-	-	-	-	-	12	-
10	Station 5	F 1	1.94	3.99	3.23	4.33	2.05	0.96	0.31	10	6.5	1.86	74	C 1	2.5	26	15	4
10	Station 5	F 2	1.89	4.26	2.14	3.34	1.8	1.24	0.49	12	5.81	2.31	-	C 2	-	-	3	-
10	Station 5	F 3	1.71	4.25	2.33	2.1	1.2	1.58	0.68	16	5.85	3.05	-	C 3	-	-	10	-
10	Station 5	-	-	-	-	-	-	-	-	-	-	-	-	-	-	-	17	-
1	Station 6	F 1	6.9	3	3.6	-	-	-	-	-	-	-	95	C 1	2.5	7	22	2
1	Station 6	F 2	6.3	3.2	2.5	-	-	-	-	-	-	-	-	C 2	-	-	18	-
1	Station 6	F 3	4.5	2.9	2.2	-	-	-	-	-	-	-	-	C 3	-	-	19	-
1	Station 6	-	-	-	-	-	-	-	-	-	-	-	-	-	-	-	23	-
2	Station 6	F 1	3.3	1.7	2	2.3	1.67	0.75	0.42	8	3.91	1.65	70	C 1	-	13	17	5
2	Station 6	F 2	4.5	2	2.7	2.17	1.24	1	0.31	6	3.21	1.78	-	C 2	-	-	19	-
2	Station 6	F 3	4	1.9	2.2	-	-	-	-	-	-	-	-	C 3	-	-	9	-
2	Station 6	-	-	-	-	-	-	-	-	-	-	-	-	-	-	-	15	-
3	Station 6	F 1	4.6	2.1	2.3	4.48	2.37	0.57	0.13	2	5.01	2.38	48	C 1	-	10	8	5
3	Station 6	F 2	3.3	2.2	2.1	4.24	2.17	1.02	0.38	6	4.92	2.18	-	C 2	-	-	11	-
3	Station 6	F 3	4.2	2.3	1.4	1.97	1.32	1	0.42	4	2.85	1.88	-	C 3	-	-	12	-
3	Station 6	-	-	-	-	-	-	-	-	-	-	-	-	-	-	-	14	-
4	Station 6	F 1	5.6	3.2	4	1.34	0.86	0.45	0.21	6	2.33	1.01	30	C 1	2.5	2	10	3
4	Station 6	F 2	4.6	3.1	4.2	2.06	0.7	0.67	0.16	6	3.15	1.3	-	C 2	-	-	7	-
4	Station 6	F 3	5.4	2.5	2.3	1.27	0.37	0.49	0.14	4	2.08	1.13	-	C 3	-	-	-	-
4	Station 6	-	-	-	-	-	-	-	-	-	-	-	-	-	-	-	-	-
5	Station 6	F 1	3.4	2.2	3.1	2.57	1.33	0.92	0.33	8	4.05	2.03	100	C 1	3.3	8	30	4
5	Station 6	F 2	3.1	1.9	3	2.86	1.47	0.6	0.18	6	3.94	1.53	-	C 2	-	-	24	-
5	Station 6	F 3	2.9	1.9	1.4	2.15	0.98	0.85	0.31	6	3.35	1.82	-	C 3	-	-	18	-
5	Station 6	-	-	-	-	-	-	-	-	-	-	-	-	-	-	-	22	-
6	Station 6	F 1	4.9	2.9	5.3	-	-	-	-	-	-	-	75	C 1	3	17	19	1
6	Station 6	F 2	6.3	2.8	4.1	-	-	-	-	-	-	-	-	C 2	-	-	9	-
6	Station 6	F 3	4.6	3	3.9	-	-	-	-	-	-	-	-	C 3	-	-	16	-
6	Station 6	-	-	-	-	-	-	-	-	-	-	-	-	-	-	-	27	-
7	Station 6	F 1	8	4.9	4	-	-	-	-	-	-	-	87	C 1	2.5	8	16	6
7	Station 6	F 2	5.5	3.4	6	-	-	-	-	-	-	-	-	C 2	-	-	13	-
7	Station 6	F 3	4	2.9	5.2	-	-	-	-	-	-	-	-	C 3	-	-	10	-
7	Station 6	-	-	-	-	-	-	-	-	-	-	-	-	-	-	-	17	-
8	Station 6	F 1	5	3.5	6	-	-	-	-	-	-	-	90	C 1	-	34	16	5
8	Station 6	F 2	4.2	3.2	5.7	-	-	-	-	-	-	-	-	C 2	-	-	15	-
8	Station 6	F 3	3.3	2.5	4.6	-	-	-	-	-	-	-	-	C 3	-	-	16	-
8	Station 6	-	-	-	-	-	-	-	-	-	-	-	-	-	-	-	10	-
9	Station 6	F 1	3.7	2	2.5	4.31	2.23	0.81	0.26	6	5.5	2.33	80	C 1	-	24	17	-
9	Station 6	F 2	3.5	2.5	1.9	2.47	1.43	1.06	0.29	8	3.88	2	-	C 2	-	-	14	-
9	Station 6	F 3	3.2	1.9	2.5	1.35	0.5	1.45	0.4	12	3.76	2.63	-	C 3	-	-	26	-
9	Station 6	-	-	-	-	-	-	-	-	-	-	-	-	-	-	-	20	-
10	Station 6	F 1	-	-	-	-	-	-	-	-	-	-	-	C 1	2.7	-	-	9
10	Station 6	F 2	-	-	-	-	-	-	-	-	-	-	-	C 2	3	-	-	-
10	Station 6	F 3	-	-	-	-	-	-	-	-	-	-	-	C 3	3	-	-	-
1	Station 7	F 1	4.5	2.7	4.3	3.35	1.35	1.38	0.4	8	5.3	2.07	85	C 1	3.3	21	15	10
1	Station 7	F 2	4	2.6	3.5	2.6	0.98	1.45	0.39	6	4.9	2.04	-	C 2	3.5	-	30	-
1	Station 7	F 3	4.2	2.4	3.4	2.92	0.5	1.33	0.23	6	4.43	2.05	-	C 3	3	-	16	-
1	Station 7	-	-	-	-	-	-	-	-	-	-	-	-	-	-	-	17	-
2	Station 7	F 1	5.3	2.5	3.5	3.73	1.63	1.06	0.32	7	6.25	1.8	45	C 1	2.8	70	23	2
2	Station 7	F 2	4.9	3	2.9	2.56	1.02	1.32	0.39	10	4.5	2.1	-	C 2	-	-	19	-
2	Station 7	F 3	3.7	2.2	2.6	-	-	-	-	-	-	-	-	C 3	-	-	15	-
2	Station 7	-	-	-	-	-	-	-	-	-	-	-	-	-	-	-	18	-
3	Station 7	F 1	3	2.4	1.5	-	-	-	-	-	-	-	36	C 1	3	18	19	12
3	Station 7	F 2	3.5	2.8	1.9	-	-	-	-	-	-	-	-	C 2	3.2	-	12	-
3	Station 7	F 3	3.4	1.9	3.3	-	-	-	-	-	-	-	-	C 3	2.7	-	14	-
3	Station 7	-	-	-	-	-	-	-	-	-	-	-	-	-	-	-	13	-
4	Station 7	F 1	5	2.3	4	4.48	2.09	0.87	0.2	4	5.52	2	72	C 1	3	40	25	5
4	Station 7	F 2	3.6	1.6	1.8	2.84	1.53	1	0.25	7	3.85	1.95	-	C 2	2.8	-	24	-
4	Station 7	F 3	4	2.6	4.3	3.36	1.35	1.37	0.32	2	3.72	2.58	-	C 3	2.5	-	13	-
4	Station 7	-	-	-	-	-	-	-	-	-	-	-	-	-	-	-	10	-
5	Station 7	F 1	3.3	1.7	1.5	-	-	-	-	-	-	-	32	C 1	2.8	25	15	4
5	Station 7	F 2	3.5	2	2	-	-	-	-	-	-	-	-	C 2	-	-	14	-
5	Station 7	F 3	2.3	1.9	2.2	-	-	-	-	-	-	-	-	C 3	-	-	13	-
5	Station 7	-	-	-	-	-	-	-	-	-	-	-	-	-	-	-	10	-
6	Station 7	F 1	4.6	2.5	3.4	-	-	-	-	-	-	-	58	C 1	-	6	19	3
6	Station 7	F 2	3.2	2.1	1.7	-	-	-	-	-	-	-	-	C 2	-	-	30	-
6	Station 7	F 3	3	1.9	2	-	-	-	-	-	-	-	-	C 3	-	-	14	-
6	Station 7	-	-	-	-	-	-	-	-	-	-	-	-	-	-	-	17	-
7	Station 7	F 1	6	3.2	2	4.15	2.68	0.85	0.15	3	5.77	2.75	85	C 1	2.5	9	16	1
7	Station 7	F 2	4.9	3	1.5	3.89	2.41	0.48	0.09	4	5.23	2.6	-	C 2	3	-	20	-
7	Station 7	F 3	4.9	3.5	2.6	3.75	1.94	0.92	0.12	4	4.56	2.02	-	C 3	-	-	11	-
7	Station 7	-	-	-	-	-	-	-	-	-	-	-	-	-	-	-	14	-
8	Station 7	F 1	-	-	-	3.74	2.32	1.28	0.41	8	5.55	2.85	50	C 1	2.3	11	19	2
8	Station 7	F 2	-	-	-	2.92	1.8	1.39	0.48	4	4.62	2.91	-	C 2	2.5	-	15	-
8	Station 7	F 3	-	-	-	3.16	2.18	1.55	0.62	6	4.73	3	-	C 3	-	-	22	-
8	Station 7	-	-	-	-	-	-	-	-	-	-	-	-	-	-	-	16	-
9	Station 7	F 1	3	2.5	1.6	3.25	0.98	0.55	0.06	4	3.83	1.34	43	C 1	3	8	18	1
9	Station 7	F 2	3.1	1.9	1.9	-	-	-	-	-	-	-	-	C 2	2.7	-	10	-
9	Station 7	F 3	3	2.3	2.1	-	-	-	-	-	-	-	-	C 3	-	-	7	-
9	Station 7	-	-	-	-	-	-	-	-	-	-	-	-	-	-	-	17	-
10	Station 7	F 1	3.4	2.5	1.6	-	-	-	-	-	-	-	30	C 1	-	9	17	4
10	Station 7	F 2	3.5	2.6	1.4	-	-	-	-	-	-	-	-	C 2	-	-	20	-
10	Station 7	F 3	3.5	3	1.1	-	-	-	-	-	-	-	-	C 3	-	-	18	-
10	Station 7	-	-	-	-	-	-	-	-	-	-	-	-	-	-	-	5	-
1	Station 8	F 1	5	3.3	5.5	-	-	-	-	-	-	-	36	C 1	3	3	11	11
1	Station 8	F 2	3.9	2.9	3	-	-	-	-	-	-	-	-	C 2	-	-	7	-
1	Station 8	F 3	4.6	3.1	4.6	-	-	-	-	-	-	-	-	C 3	-	-	20	-
1	Station 8	-	-	-	-	-	-	-	-	-	-	-	-	-	-	-	-	-
2	Station 8	F 1	4	2.6	2.4	2.85	1.37	0.75	0.11	6	3.66	1.31	70	C 1	-	39	13	3
2	Station 8	F 2	4	2.3	3	1.83	0.94	1.12	0.22	8	3.34	1.85	-	C 2	-	-	15	-
2	Station 8	F 3	4.4	2.3	4.5	1.79	0.5	1.25	0.18	10	3.55	2.47	-	C 3	-	-	7	-
2	Station 8	-	-	-	-	-	-	-	-	-	-	-	-	-	-	-	8	-
3	Station 8	F 1	-	-	-	3.41	1.7	1.38	0.42	4	4.66	2.06	65	C 1	-	27	18	2
3	Station 8	F 2	-	-	-	2.33	0.97	1.28	0.36	10	4.36	1.8	-	C 2	-	-	16	-
3	Station 8	F 3	-	-	-	2.64	0.99	1.19	0.37	8	4.48	2.03	-	C 3	-	-	13	-
3	Station 8	-	-	-	-	-	-	-	-	-	-	-	-	-	-	-	17	-
4	Station 8	F 1	3.3	2	3	-	-	-	-	-	-	-	55	C 1	-	5	10	-
4	Station 8	F 2	3.4	2.5	6.5	-	-	-	-	-	-	-	-	C 2	-	-	9	-
4	Station 8	F 3	4	2.9	3.5	-	-	-	-	-	-	-	-	C 3	-	-	7	-
4	Station 8	-	-	-	-	-	-	-	-	-	-	-	-	-	-	-	4	-
1	Station 9	F 1	6	2.6	1.5	5.12	2.52	1	0.37	6	7.3	2.47	70	C 1	3	19	10	3
1	Station 9	F 2	4.9	2.2	6	2.45	0.93	0.9	0.41	8	4.67	2.07	-	C 2	-	-	13	-
1	Station 9	F 3	5.9	2.7	2	2.45	0.97	1.04	0.42	8	4.52	2.45	-	C 3	-	-	12	-
1	Station 9	-	-	-	-	-	-	-	-	-	-	-	-	-	-	-	9	-
2	Station 9	F 1	5	3.2	3.5	2.01	1.25	0.91	0.2	6	0.013	1.72	65	C 1	-	3	18	1
2	Station 9	F 2	4.2	2.9	1.5	1.51	1.19	0.77	0.2	6	2.7	1.6	-	C 2	-	-	24	-
2	Station 9	F 3	5	2.9	2.4	1.1	0.55	0.87	0.22	8	2.77	1.71	-	C 3	-	-	20	-
2	Station 9	-	-	-	-	-	-	-	-	-	-	-	-	-	-	-	17	-
3	Station 9	F 1	6	3.3	3.4	4.56	2.28	0.93	0.26	4	6.22	1.88	100	C 1	3	3	20	4
3	Station 9	F 2	3.5	2.2	3.6	3.42	1.9	1.23	0.31	6	5.35	2.25	-	C 2	2.5	-	10	-
3	Station 9	F 3	6.1	3.4	3.4	2.61	1.03	1.44	0.21	8	4.49	2.12	-	C 3	-	-	18	-
3	Station 9	-	-	-	-	-	-	-	-	-	-	-	-	-	-	-	13	-
4	Station 9	F 1	6.5	3.4	4.7	3.7	2.09	0.94	0.22	4	4.95	2.11	70	C 1	3.5	11	10	-
4	Station 9	F 2	5.6	3.3	3.4	3.16	1.43	0.95	0.23	8	4.68	2.11	-	C 2	-	-	12	-
4	Station 9	F 3	6.4	3.7	8	2.43	0.5	1.15	0.27	6	4.38	2.15	-	C 3	-	-	-	-
Scabiosa holosericea
Barcode of the herbarium sample
LY0312723		F1	2.25	0.64	1.38	-	-	-	-	-	-	-	33.66	C1	1.45	1	20.11	1
LY0312729		F1	3.25	1.39	2.26	1.81	0.74	0.94	0.41	4	3.16	1.78	36.08	C1	1.45	2	31.35	1
K000762986		F1	4.06	1	2.82	2.96	0.57	1.22	0.3	2	2.62	0.63	32.2	C1	1.25	1	22.72	1
K000762985		F1	4.93	1.41	1.58	-	-	-	-	-	-	-	37.79	C1	2.34	1	29.76	1
K000762985		F2	3.04	0.77	-	-	-	-	-	-	-	-	-	-	-	-	-	-
L2979831		F1	3	1.16	-	0.99	0.23	-	-	-	-	-	32.57	C2	1.04	-	19.81	2
L2979831		F2	3.99	0.99	1.66	-	-	-	-	-	-	-	-	-	-	-	-	-
L2979831		F1	3.7	1.09	2.01	3.22	1.31	1.16	0.41	5	-	-	26.77	C1	0.61	1	17.83	1
L2979831		F1	3.63	1.18	2.09	-	-	-	-	-	-	-	26.54	C1	2.47	2	21.1	2
L2979831														C2	1.01	-	17.84	-
LY0312718		F1	4.16	1.51	-	-	-	-	-	-	-	-	30.33	C1	1.34	2	25.82	2
LY0312718		F2	3.3	1.66	-	-	-	-	-	-	-	-	-	C2	1.13	-	-	-
LY0312718		F3	2.53	1.33	-	-	-	-	-	-	-	-	-	-	-	-	-	-
LY0312718		F1	3.5	1.77	1.73	2.09	1.16	0.39	0.14	6	3.34	2.09	29.59	C1	1.62	1	16.04	1
LY0312718		F2	-	-	-	1.66	0.66	0.69	0.18	5	2.73	1.21	-	-	-	-	-	-
Scabiosa taygetea
Barcode of the herbarium sample
BR00027547878V		F1	4.77	1.86	2.61	3.24	1.25	0.81	0.23	4	4.32	1.52	49.79	C1	0.72	3	7.89	3
BR0025719024V		F1	2.25	0.96	5.9	-	-	-	-	-	-	-	15.31	C1	0.96	1	7.62	1
BR0025719024V		F1	2.81	1.38	1.39	2.4	1.23	0.76	0.28	6	3.97	1.63	41.31	C1	1.09	2	6.4	2
JE00016176		F1	3.56	1.81	2.23	1.9	0.83	1.02	0.32	6	2.99	1.46	33.24	C1	1.49	2	10.6	2
JE00016176		F1	3.16	1.2	1.46	1.8	0.86	0.57	0.33	4	2.26	1.02	29.41	C1	1.23	1	19.19	1
WU0077546		-	-	-	-	1.88	1.19	0.91	0.29	4	3.1	1.65	35.15	C1	1.33	2	26	2
W0050831		F1	3.11	1.61	4.67	1.73	1	0.96	0.25	6	2.73	1.57	33.85	C1	1.74	1	15.03	1
